# Supplementary material for: Disparities in Oral Nutritional Supplement Usage and Dispensing Patterns across Primary Care in Ireland: ONSPres Project
Source: Nutrients. 2022 Jan 14;14(2):338. doi: 10.3390/nu14020338 (PMC8781404; doi:10.3390/nu14020338)
Supplement: Supplementary file 1 [file nutrients-14-00338-s001.zip]

Archive with 1 entries (1 files):
- nutrients-1517266-supplementary.pdf
